# Supplementary material for: Mir21 modulates inflammation and sensorimotor deficits in cervical myelopathy: data from humans and animal models
Source: Brain Commun. 2021 Jan 21;3(1):fcaa234. doi: 10.1093/braincomms/fcaa234 (PMC7878254; doi:10.1093/braincomms/fcaa234)
Supplement: fcaa234_Supplementary_Data [file fcaa234_supplementary_data.zip]

Archive with 5 entries (5 files):
- Supplementary_material.pdf
- Original Submission Authors Response.pdf
- Original Submission Decision Letter.pdf
- Original Submission.pdf
- Revision 1 Decision Letter.pdf
